# Supplementary material for: Genome of the Avirulent Human-Infective Trypanosome—Trypanosoma rangeli
Source: PLoS Negl Trop Dis. 2014 Sep 18;8(9):e3176. doi: 10.1371/journal.pntd.0003176 (PMC4169256; doi:10.1371/journal.pntd.0003176)
Supplement: Table S2 — Comparative distribution of microsatellites found in T. rangeli genomic (G) and transcriptomic (T) datasets. (XLSX) [file pntd.0003176.s007.xlsx]

## Sheet: Sheet1
Supplementary Table 2 - Comparative distribution of microsatellites found in Trypanosoma rangeli genomic (G) and transcriptomic (T) datasets
Period size	Class number		Total number of repeat loci		Total number of bases			Total number of repeat units			Average number of repeat units per locus
	T. rangeli		T. rangeli		T. cruzi	T. rangeli		T. cruzi	T. rangeli		T. cruzi	T. rangeli		T. cruzi
	T	G	T	G	G	T	G	G	T	G	G	T	G	G
Monomers	2	2	398 (20%)	8996 (21%)	8910 (17%)	9100 (22%)	192108 (21%)	219046 (19%)	9100,4 (51%)	192108,5 (48%)	219046,1 (44%)	18.1	19.745	21.26
Dimers	3	4	211 (11%)	7095 (17%)	9147 (18%)	5008 (12%)	168451 (19%)	205404 (18%)	2503 (14%)	84440,2 (21%)	103187,4 (21%)	11.6	10.8525	10.2
Trimers	10	10	359 (18%)	7420 (18%)	10004 (19%)	7111 (17%)	158785 (18%)	229673 (20%)	2376,2 (13%)	53016,1 (13%)	76713,7 (15%)	6.3	7.111	7.61
Tetramers	18	25	163 (8%)	3862 (9%)	5567 (11%)	3796 (9%)	86954 (10%)	132487 (11%)	962,5 (5%)	21803,2 (5%)	33283,4 (7%)	4.9	4.91969	4.99
Pentamers	36	74	224 (11%)	3998 (9%)	5778 (11%)	4193 (10%)	78089 (9%)	119351 (10%)	835 (5%)	15581,4 (4%)	23856,4 (5%)	3.7	3.36101	3.35
Hexamers	129	285	642 (32%)	10908 (26%)	12631 (24%)	12491 (30%)	212697 (24%)	259647 (22%)	2095,1 (12%)	35535,89 (9%)	43437,57 (9%)	2.9	2.88508	2.92
Total	198	400	1997	42279	52037	41699	897084	1165608	17872.2	402485	499525	7.91667	8.14571	8.39
